# Supplementary material for: A Time-Series Approach for Machine Learning-Based Patient-Specific Quality Assurance of Radiosurgery Plans
Source: Bioengineering (Basel). 2025 Aug 21;12(8):897. doi: 10.3390/bioengineering12080897 (PMC12383453; doi:10.3390/bioengineering12080897)
Supplement: Supplementary file 1 [file bioengineering-12-00897-s001.zip]

Archive with 1 entries (1 files):
- bioengineering-3817419-supplementary.pdf
